# Supplementary material for: Development of Mental Toughness among Basketball Sports School Students
Source: Behav Sci (Basel). 2024 Apr 11;14(4):314. doi: 10.3390/bs14040314 (PMC11047309; doi:10.3390/bs14040314)
Supplement: Supplementary file 1 [file behavsci-14-00314-s001.zip]

Archive with 1 entries (1 files):
- behavsci-2929729-supplementary.pdf
